# Supplementary material for: Early life stress induces long-term changes in limbic areas of a teleost fish: the role of catecholamine systems in stress coping
Source: Sci Rep. 2018 Apr 4;8:5638. doi: 10.1038/s41598-018-23950-x (PMC5884775; doi:10.1038/s41598-018-23950-x)
Supplement: Supplementary file 2 — Supplementary Data set [file 41598_2018_23950_MOESM2_ESM.xlsx]

## Sheet: Cort & monoamine data
Treatment	Conditions	Fish	Cortisol	5-HT	5-HIAA	5-HIAA/5-HT	DA	DOPAC	DOPAC/DA	NE
Control	Basal	43	2.55599	91.6666	5.43702	0.0593129	14.3094	1.06246	0.0742487	19.8237
Control	Basal	25	2.28342	110.436	3.82833	0.0346655	15.4436	2.0168	0.130591	17.3774
Control	Basal	46	4.18217	138.408	4.64464	0.0335576	16.5531	1.51992	0.0918206	20.9706
Control	Basal	5	2.65301	129.812	5.9356	0.0457247	19.1571	1.71768	0.0896631	40.0762
Control	Basal	26	6.85756	110.62	5.4735	0.0494802	16.1235	2.06029	0.127782	18.4275
Control	Basal	53	4.67027	148.289	6.95979	0.0469339	17.1225	0.294278	0.0171866	21.6455
Control	Basal	23	5.89624	122.423	5.65804	0.0462171	16.1464	1.4832	0.0918597	35.3782
Control	Basal	51	3.12599	98.0156	6.17562	0.0630065	13.0354	0.488882	0.0375043	19.5946
Control	Basal	24	2.30202	132.026	6.11769	0.046337	16.5942	2.24391	0.135223	14.1018
Control	Basal	17	2.85151	133.711	3.73283	0.0279172	18.8712	2.19086	0.116095	33.243
First Feeding (ELS)	Basal	6	2.24162	111.245	7.35231	0.0660909	19.9094	3.18768	0.160109	34.7961
First Feeding (ELS)	Basal	45	3.54899	123.756	3.01178	0.0243365	18.0206	2.16214	0.119982	22.4631
First Feeding (ELS)	Basal	18	2.67034	154.501	5.42914	0.0351399	22.9532	2.70683	0.117928	39.4036
First Feeding (ELS)	Basal	38	5.0041	87.5763	2.3797	0.0271728	14.1972	1.55286	0.109378	17.7473
First Feeding (ELS)	Basal	2	4.12554	210.246	7.37203	0.0350639	20.91	3.73322	0.178538	22.3275
First Feeding (ELS)	Basal	22	2.87044	171.36	9.28253	0.0541698	17.7312	3.71086	0.209284	16.7152
First Feeding (ELS)	Basal		3.5027
First Feeding (ELS)	Basal	28	2.71852	110.379	4.38018	0.0396832	16.6158	2.08471	0.125466	17.8352
First Feeding (ELS)	Basal	1	2.42614	112.16	3.0968	0.0276106	13.6939	3.17302	0.231711	29.3161
First Feeding (ELS)	Basal	74	2.72941	118.243	4.71563	0.0398808	18.5816	2.41252	0.129834	15.5637
All fins (ELS)	Basal	60	4.56242	77.1227	4.895	0.0634703	5.51975	1.07007	0.193862	8.17832
All fins (ELS)	Basal	69	3.72402	130.651	6.05012	0.0463073	19.4052	2.27049	0.117004	18.9009
All fins (ELS)	Basal	70	2.3419	97.9461	4.51381	0.0460847	16.7159	1.56028	0.0933407	19.4751
All fins (ELS)	Basal	67	2.36327	111.406	3.55448	0.0319057	15.0646	2.41362	0.160218	17.3962
All fins (ELS)	Basal	12	3.76519	121.461	5.88164	0.0484241	18.3356	2.15475	0.117517	31.1146
All fins (ELS)	Basal	34	2.53468	108.313	2.46796	0.0227855	16.1065	1.67229	0.103827	17.9113
All fins (ELS)	Basal	16	4.83668	97.6727	3.27542	0.0335346	12.3916	1.84509	0.148899	29.2157
All fins (ELS)	Basal	65	2.54483	130.02	3.19151	0.0245462	17.3729	1.76569	0.101635	20.4506
All fins (ELS)	Basal	3	3.62332	137.156	7.97582	0.0581516	19.8735	3.89478	0.195979	13.3124
All fins (ELS)	Basal	77	3.37829	137.439	6.10058	0.0443876	15.725	1.79782	0.114329	17.8018
Control	Stress	75	15.377	150.057	10.3328	0.0688592	22.0967	3.04056	0.137602	21.8722
Control	Stress	73	15.7246	105.878	5.73921	0.0542061	18.1803	1.80228	0.0991337	18.361
Control	Stress	33	13.1324	127.716	4.99089	0.0390779	15.1355	1.84438	0.121858	20.2934
Control	Stress	13	17.0548	191.733	12.7981	0.0667494	24.6858	3.58916	0.145394	23.086
Control	Stress	71	24.9414	125.916	6.46794	0.0513671	16.1776	1.99701	0.123443	16.0295
Control	Stress	78	14.7031	126.777	6.11447	0.04823	17.2334	1.8868	0.109486	17.9256
Control	Stress	57	15.3394	121.819	4.63725	0.0380668	15.2585	1.53602	0.100667	17.4749
Control	Stress	30	9.74028	111.39	3.47136	0.0311641	15.2483	2.43068	0.159406	20.4011
Control	Stress	11	12.024	141.037	6.22283	0.044122	14.6615	2.25194	0.153595	36.6715
Control	Stress	55	12.0383	155.331	8.58116	0.0552445	18.8461	1.77381	0.0941205	20.482
First Feeding (ELS)	Stress	10	22.4756	197.197	13.0776	0.0663174	22.3504	2.85057	0.12754	20.0743
First Feeding (ELS)	Stress	56	15.4229	130.117	6.82013	0.0524154	18.0611	2.38691	0.132157	19.8517
First Feeding (ELS)	Stress	61	11.849	122.4	8.45758	0.0690977	14.9812	2.19671	0.146631	17.93
First Feeding (ELS)	Stress	62	19.9209	141.885	8.33316	0.0587319	21.3428	2.38308	0.111658	22.4239
First Feeding (ELS)	Stress	42	16.5797	96.3144	3.94557	0.0409655	12.7938	1.66088	0.129819	18.4928
First Feeding (ELS)	Stress	20	11.8405		8.21378		18.4353	3.42639	0.18586	13.8907
First Feeding (ELS)	Stress	27	12.8431	128.595	8.58566	0.0667653	18.1394	2.25998	0.12459	20.9059
First Feeding (ELS)	Stress	50	22.2627	134.091	7.83459	0.0584273	18.6625	1.32157	0.0708145	22.8707
First Feeding (ELS)	Stress	48	15.0902	157.373	5.868	0.0372873	16.6558	2.56176	0.153806	22.132
First Feeding (ELS)	Stress	44	10.9052	103.853	4.59485	0.0442436	14.1857	2.5872	0.182381	21.479
All fins (ELS)	Stress	32	13.5257	111.813	6.83008	0.0610848	15.2732	1.7524	0.114737	16.6521
All fins (ELS)	Stress	40	12.8968	180.82	8.66143	0.0479008	23.6629	3.67857	0.155458	21.5249
All fins (ELS)	Stress	64	16.6581	138.904	5.50562	0.039636	14.9561	1.96718	0.13153	16.6352
All fins (ELS)	Stress	63	22.3539	147.275	6.56002	0.0445428	18.7789	2.93981	0.156549	19.2636
All fins (ELS)	Stress	4	12.3685	173.415	9.89249	0.0570453	23.1332	2.87499	0.12428	42.7537
All fins (ELS)	Stress	36	11.0933	108.456	4.21584	0.0388716	18.3093	1.83126	0.100018	16.1514
All fins (ELS)	Stress	15	10.1911	104.218	5.55299	0.0532827	13.4715	1.81815	0.134963	28.4178
All fins (ELS)	Stress	37	9.30241	130.3	5.65169	0.0433744	15.2174	2.44427	0.160623	18.4694
All fins (ELS)	Stress	21	12.2671	118.738	3.64974	0.0307378	17.5976	2.98387	0.169561	35.1594
All fins (ELS)	Stress	8	10.8864	129.299	5.72609	0.0442855	19.4062	2.79967	0.144267	35.9011

## Sheet: Adrenergic receptor data
Treatment	Conditions	Dld α2A	Dlv α2A	Dm3 α2A	Vv α2A	Dld β2	Dlv β2	Dm3 β2	Vv β2
Control	Basal	20.292	14.7388	9.1	17.775	12.58	8.75683	9.93	12.454
Control	Basal	16.92	13.5647	14.389	17.663	12.867	9.51417	9.816	13.637
Control	Basal	15.832	12.034	11.637	16.95	10.596	9.28233	9.608	13.757
Control	Basal	16.475	12.372	11.087	19.141	11.676	8.816	9.816	15.143
Control	Stress	15.885	13.8254	7.038	17.775	10.931	9.56283	16.763	14.076
Control	Stress	16.86	13.663	9.081	17.851	10.828	8.989	20.798	15.017
Control	Stress	15.389	12.988	9.698	17.395	11.371	8.367	18.911	13.087
Control	Stress	16.011	14.8812	8.499	17.359	10.581	7.27242	16.81	13.167
First feeding (ELS)	Basal	15.337	12.889	12.615	19.212	10.379	8.37467	13.979	11.326
First feeding (ELS)	Basal	15.792	12.204	12.838	25.162	11.079	9.139	12.155	15.613
First feeding (ELS)	Basal	16.329	15.9167	11.327	21.036	10.413	8.48384	12.036	13.939
First feeding (ELS)	Basal	15.971	13.595	13.388	22.31	10.605	7.48708	11.746	13.524
First feeding (ELS)	Stress	14.554	12.7445	12.394	21.226	11.533	9.18308	17.051	14.891
First feeding (ELS)	Stress	16.064	15.8283	12.169	20.502	11.624	7.9985	14.416	10.589
First feeding (ELS)	Stress	19.17	13.9495	12.531	20.672	10.373	8.21132	13.664	14.605
First feeding (ELS)	Stress	15.19	11.785	11.864	20.317	11.203	8.45321	16.857	13.489
All fins (ELS)	Basal	16.371	15.4661	11.387	24.669	11.229	7.85983	16.877	13.983
All fins (ELS)	Basal	16.174	12.7002	10.767	22.378	12.029	8.54533	17.195	13.308
All fins (ELS)	Basal	16.959	13.503	11.887	22.76	12.086	8.12025	17.515	15.239
All fins (ELS)	Basal	15.605	12.5013	11	23.953	10.443	10.0502	16.104	14.593
All fins (ELS)	Stress	15.438	12.9978	10.314	21.978	11.885	8.73158	17.988	13.886
All fins (ELS)	Stress	15.559	13.851	10.944	19.755	11.641	8.16733	30.339	13.238
All fins (ELS)	Stress	15.55	14.1087	12.643	20.886	11.062	8.99833	16.042	15.92
All fins (ELS)	Stress	15.173	11.9718	11.416	20.737	11.915	9.53425	23.694	14.265

## Sheet: BDNF & CFOS data
Sample	Treatment	Conditions	Dld bdnf	Dlv bdnf	Dm3 bdnf	Vv bdnf	Dld cfos	Dlv cfos	Dm3 cfos	Vv cfos
473	Control	Basal	42.8182	29	26.9083	8.85
475	Control	Basal	46.3889	36.25	37.202	10.8
477	Control	Basal	31.9385	24.8667	40.8929	17.3333
479	Control	Basal	31.6905	41.4286	28.8333	11
481	Control	Basal	23.0278	29.4	22.0833	15.75
436	First Feeding (ELS)	Basal	40.0545	31.4667	27.2222	16
493	First Feeding (ELS)	Basal	28.0769	40.0238	30.1667	11.5
495	First Feeding (ELS)	Basal	25	0	24	0
497	First Feeding (ELS)	Basal	26.9091	30	17.1111	7.66667
499	First Feeding (ELS)	Basal	14.5333	17.5	10.4667	8.25
474	Control	Stress	59.5265	42.9697	47.2571	15.75	36.8103	20.5	24.8182	31.2333
476	Control	Stress	49.3889	39.3128	32.7632	15	63.7228	30.9371	31.1696	34.8571
478	Control	Stress	49.6875	64.6	30.9667	13	59.086	11.5833	23.8485	21
480	Control	Stress	35.3846	44.0476	34.6154	11.5	38.5077	28.9221	33.0294	32.8571
482	Control	Stress	48.0711	37.9221	29	8.75	47.3725	26.1429	34.1	14.8
484	Control	Stress	39.9737	45.2538	32.4737	12.3333	54.1905	34.8214	24.9167	37.5
437	First Feeding (ELS)	Stress	29.8039	53.0714	20.5913	16.6667
470	First Feeding (ELS)	Stress	24.9318	44.2333	21.2917	14.3333	46.7048	50.3444	45.1786	20.5
494	First Feeding (ELS)	Stress	50.9667	60.7333	26.0833	15	45.3889	55.7778	47.5278	15.6667
496	First Feeding (ELS)	Stress	26.1667	18.4333	17.6571	11.2	52.9636	46.0333	52	22.6667
498	First Feeding (ELS)	Stress	24.1864	35.5536	21.875	14.2	66.0606	63.3	71.5455	24
500	First Feeding (ELS)	Stress	26.25	55.75	15.5667	14	40.525	44	42.325	23.5
